# Supplementary material for: Composition and Bioactivity of Chlorogenic Acids in Vegetable and Conventional Sweet Potato Vine Tips
Source: Foods. 2023 Oct 25;12(21):3910. doi: 10.3390/foods12213910 (PMC10649122; doi:10.3390/foods12213910)
Supplement: Supplementary file 1 [file foods-12-03910-s001.zip]

Archive with 1 entries (1 files):
- foods-2640769-supplementary.pdf
